# Supplementary material for: Mitonuclear mismatch alters nuclear gene expression in naturally introgressed Rhinolophus bats
Source: Front Zool. 2021 Sep 6;18:42. doi: 10.1186/s12983-021-00424-x (PMC8419968; doi:10.1186/s12983-021-00424-x)
Supplement: Supplementary file 4 — Additional file 4: Table S1. Detailed sequencing information of RNA-seq data and alignment rate to the reference genome for each sample. [file 12983_2021_424_MOESM4_ESM.xlsx]

## Sheet: Table
Table S1 Detailed sequencing information of RNA-seq data and alignment rate to the reference genome for each sample.
Taxon	Tissue	Sample ID	Raw reads	Clean reads	Overall alignment rate	Tissue	Sample ID	Raw reads	Clean reads	Overall alignment rate
R. a. hainanus	Brain	Him-03	24961417	23841759	0.9967	Cochlea	Him-03	25799125	24417750	0.997
		Him-07	24043354	22869449	0.9972		Him-07	20820032	19582932	0.9967
		Him-08	23418464	22268297	0.9973		Him-08	25482320	24238844	0.997
		Him-12	23668626	22496577	0.9974		Him-12	22456413	21405110	0.9971
		Him-16	23885900	22744678	0.9971		Him-16	23716871	22550331	0.9974
		Him-17	23823061	22527928	0.9973		Him-17	27349598	25963838	0.996
		Him-18	25477782	24149551	0.9972		Him-18	22987660	21839891	0.9967
		Him-19	22765886	21575088	0.9968		Him-19	25949697	24695478	0.9967
		Him-22	23786567	22514552	0.9969		Him-22	20674939	19594654	0.9964
		Him-24	27456289	26073222	0.9969		Him-24	22104523	20989996	0.9971
	Small intestine	Him-03	22270302	21673099	0.9977	Heart	Him-03	21839539	21256090	0.9972
		Him-07	24148307	23456059	0.9974		Him-07	22750119	22090034	0.9973
		Him-08	20538052	19896649	0.9975		Him-08	26860687	26167275	0.9967
		Him-12	20439136	19795190	0.9969		Him-12	20703576	20185304	0.9966
		Him-16	22742385	22167562	0.9977		Him-16	21314710	20712565	0.9971
		Him-17	22643999	22049138	0.9975		Him-17	22551344	21906737	0.9967
		Him-18	20169168	19668507	0.9978		Him-18	21108638	20582635	0.9973
		Him-19	20066606	19600327	0.9977		Him-19	20947763	20372434	0.9975
		Him-22	19786349	19276868	0.9956		Him-22	24749388	24129297	0.9964
		Him-24	24037080	23390782	0.9972		Him-24	20835561	20242535	0.9972
	Liver	Him-03	20777257	19789378	0.9963	Pectoral muscle	Him-03	20329125	19386121	0.9959
		Him-07	21223134	20222604	0.9968		Him-07	22363032	21331737	0.9962
		Him-08	24729842	23465680	0.9969		Him-08	22230922	21101648	0.9952
		Him-12	21642498	20676651	0.9964		Him-12	24937520	23843801	0.9961
		Him-16	23562479	22374343	0.9971		Him-17	24873809	23717213	0.9949
		Him-17	22934230	21844468	0.9973		Him-18	24525321	23310309	0.9963
		Him-18	24186746	23072285	0.9976		Him-19	24183750	23026576	0.9959
		Him-19	21755340	20421832	0.9966		Him-22	22493087	21279091	0.9948
		Him-22	21834567	20888002	0.9967		Him-24	24415433	23229129	0.9946
		Him-24	19950161	18993474	0.997
R. a. macrurus	Brain	Mac-2079	42259430	41428318	0.9918
		Mac-2088	18714405	18712350	0.982
		Mac-2095	15888202	15886404	0.9802
		Mac-190525	26091578	25368877	0.9928
