# Supplementary material for: Mitonuclear mismatch alters nuclear gene expression in naturally introgressed Rhinolophus bats
Source: Front Zool. 2021 Sep 6;18:42. doi: 10.1186/s12983-021-00424-x (PMC8419968; doi:10.1186/s12983-021-00424-x)
Supplement: Supplementary file 5 — Additional file 5: Table S2. Detailed differences in each position of the whole mitogenome between mitonuclear matched (Him-17) and mismatched (Him-16) individuals generated by whole-genome resequencing. [file 12983_2021_424_MOESM5_ESM.xlsx]

## Sheet: Sheet1
Table S2. Detailed differences in each position of the whole mitogenome between mitonuclear matched (Him-17) and mismatched (Him-16) individuals generated by whole-genome resequencing.
Position	Him-17	Him-16	Gene	Category
16	C	T	tRNA Phe	non-coding
46	C	G	tRNA Phe	non-coding
54	C	T	tRNA Phe	non-coding
57	G	A	tRNA Phe	non-coding
102	C	T	rRNA 12S	non-coding
118	G	A	rRNA 12S	non-coding
129	T	C	rRNA 12S	non-coding
851	G	A	rRNA 12S	non-coding
955	A	G	rRNA 12S	non-coding
1130	G	A	rRNA 16S	non-coding
1161	C	T	rRNA 16S	non-coding
1246	C	T	rRNA 16S	non-coding
1311	A	G	rRNA 16S	non-coding
1326	C	T	rRNA 16S	non-coding
1340	C	T	rRNA 16S	non-coding
1439	T	C	rRNA 16S	non-coding
1477	T	C	rRNA 16S	non-coding
1508	C	A	rRNA 16S	non-coding
1534	T	C	rRNA 16S	non-coding
1595	C	T	rRNA 16S	non-coding
1604	T	C	rRNA 16S	non-coding
1665	C	T	rRNA 16S	non-coding
1829	C	T	rRNA 16S	non-coding
1854	G	A	rRNA 16S	non-coding
1858	T	C	rRNA 16S	non-coding
1967	C	T	rRNA 16S	non-coding
2150	A	C	rRNA 16S	non-coding
2244	A	G	rRNA 16S	non-coding
2246	T	C	rRNA 16S	non-coding
2645	G	A	rRNA 16S	non-coding
2652	C	T	rRNA 16S	non-coding
2789	C	T	ND1	synonymous
2798	G	A	ND1	synonymous
2813	A	G	ND1	synonymous
2819	T	C	ND1	synonymous
2885	G	A	ND1	synonymous
2916	C	T	ND1	synonymous
2945	A	G	ND1	synonymous
2957	C	T	ND1	synonymous
3131	A	G	ND1	synonymous
3158	G	A	ND1	synonymous
3176	C	T	ND1	synonymous
3191	T	C	ND1	synonymous
3203	A	G	ND1	synonymous
3206	G	C	ND1	synonymous
3257	G	A	ND1	synonymous
3314	C	T	ND1	synonymous
3383	G	A	ND1	synonymous
3431	G	A	ND1	synonymous
3437	T	C	ND1	synonymous
3461	C	T	ND1	synonymous
3467	A	G	ND1	synonymous
3473	C	T	ND1	synonymous
3497	C	T	ND1	synonymous
3551	C	T	ND1	synonymous
3555	G	A	ND1	non-synonymous
3572	A	C	ND1	synonymous
3593	T	C	ND1	synonymous
3602	C	T	ND1	synonymous
3605	G	A	ND1	synonymous
3620	G	A	ND1	synonymous
3635	A	G	ND1	synonymous
3930	C	T	ND2	synonymous
3957	T	C	ND2	synonymous
3960	T	C	ND2	synonymous
4095	T	C	ND2	synonymous
4101	T	C	ND2	synonymous
4128	C	T	ND2	synonymous
4140	T	C	ND2	synonymous
4152	T	C	ND2	synonymous
4170	G	A	ND2	synonymous
4188	G	A	ND2	synonymous
4227	T	C	ND2	synonymous
4272	A	G	ND2	synonymous
4281	C	T	ND2	synonymous
4296	G	A	ND2	synonymous
4299	C	A	ND2	synonymous
4332	T	C	ND2	synonymous
4338	G	A	ND2	synonymous
4362	G	A	ND2	synonymous
4401	T	C	ND2	synonymous
4404	C	T	ND2	synonymous
4434	A	G	ND2	synonymous
4446	G	A	ND2	synonymous
4449	G	A	ND2	synonymous
4488	A	G	ND2	synonymous
4518	G	A	ND2	synonymous
4522	C	T	ND2	non-synonymous
4539	T	C	ND2	synonymous
4555	A	G	ND2	non-synonymous
4576	T	A	ND2	non-synonymous
4602	A	G	ND2	synonymous
4641	A	G	ND2	synonymous
4677	C	A	ND2	synonymous
4707	G	A	ND2	synonymous
4722	A	G	ND2	synonymous
4734	A	G	ND2	synonymous
4764	G	A	ND2	synonymous
4809	G	A	ND2	synonymous
4851	G	A	ND2	synonymous
4866	G	A	ND2	synonymous
4897	T	C	ND2	non-synonymous
4976	C	T	tRNA Trp	non-coding
5193	G	A	origin of L-strand replication	non-coding
5270	G	A	tRNA Cys	non-coding
5292	C	T	tRNA Tyr	non-coding
5317	T	C	tRNA Tyr	non-coding
5464	T	C	COX1	synonymous
5466	A	G	COX1	synonymous
5499	A	G	COX1	synonymous
5505	C	T	COX1	synonymous
5556	A	G	COX1	synonymous
5658	G	A	COX1	synonymous
5676	T	C	COX1	synonymous
5727	T	C	COX1	synonymous
5733	T	C	COX1	synonymous
5760	A	G	COX1	synonymous
5805	A	G	COX1	synonymous
5808	A	T	COX1	synonymous
5817	T	C	COX1	synonymous
5856	A	G	COX1	synonymous
5892	G	A	COX1	synonymous
5958	A	G	COX1	synonymous
5967	A	G	COX1	synonymous
5982	T	C	COX1	synonymous
6012	G	A	COX1	synonymous
6045	A	G	COX1	synonymous
6123	T	C	COX1	synonymous
6132	C	T	COX1	synonymous
6219	A	G	COX1	synonymous
6234	G	A	COX1	synonymous
6450	C	T	COX1	synonymous
6564	G	A	COX1	synonymous
6582	T	C	COX1	synonymous
6600	A	G	COX1	synonymous
6615	T	C	COX1	synonymous
6702	G	A	COX1	synonymous
6750	G	A	COX1	synonymous
6765	A	G	COX1	synonymous
6798	C	T	COX1	synonymous
6807	G	A	COX1	synonymous
6849	C	T	COX1	synonymous
6868	G	A	COX1	non-synonymous
6912	T	C	tRNA Ser	non-coding
7052	T	C	COX2	synonymous
7076	T	C	COX2	synonymous
7094	C	T	COX2	synonymous
7154	C	T	COX2	synonymous
7164	C	T	COX2	synonymous
7178	G	A	COX2	synonymous
7226	A	G	COX2	synonymous
7235	G	A	COX2	synonymous
7271	G	A	COX2	synonymous
7289	A	G	COX2	synonymous
7310	C	T	COX2	synonymous
7391	T	C	COX2	synonymous
7451	G	A	COX2	synonymous
7475	T	C	COX2	synonymous
7595	C	T	COX2	synonymous
7601	C	T	COX2	synonymous
7720	G	A	tRNA Lys	non-coding
7763	C	T	tRNA Lys	non-coding
7764	T	C	tRNA Lys	non-coding
7842	G	A	ATP8	synonymous
7851	G	A	ATP8	synonymous
7857	A	G	ATP8	synonymous
7923	C	T	ATP8	synonymous
8012	C	T	ATP6	synonymous
8052	C	T	ATP6	synonymous
8087	G	A	ATP6	synonymous
8171	C	T	ATP6	synonymous
8196	T	C	ATP6	synonymous
8234	A	G	ATP6	synonymous
8237	G	A	ATP6	synonymous
8252	C	T	ATP6	synonymous
8360	T	C	ATP6	synonymous
8364	C	T	ATP6	synonymous
8369	A	G	ATP6	synonymous
8414	T	C	ATP6	synonymous
8417	A	G	ATP6	synonymous
8453	G	A	ATP6	synonymous
8498	T	C	ATP6	synonymous
8507	C	A	ATP6	synonymous
8522	C	T	ATP6	synonymous
8591	A	G	ATP6	synonymous
8612	T	C	ATP6	synonymous
8755	C	T	COX3	synonymous
8779	G	A	COX3	synonymous
8791	A	G	COX3	synonymous
8800	G	A	COX3	synonymous
8905	C	T	COX3	synonymous
8941	A	G	COX3	synonymous
8962	G	A	COX3	synonymous
8992	T	C	COX3	synonymous
9010	C	T	COX3	synonymous
9019	C	T	COX3	synonymous
9097	C	T	COX3	synonymous
9115	C	T	COX3	synonymous
9148	A	G	COX3	synonymous
9151	G	A	COX3	synonymous
9431	A	G	tRNA Gly	non-coding
9500	A	T	ND3	synonymous
9506	C	T	ND3	synonymous
9524	A	G	ND3	synonymous
9581	C	T	ND3	synonymous
9590	A	G	ND3	synonymous
9656	C	T	ND3	synonymous
9668	G	A	ND3	synonymous
9695	A	G	ND3	synonymous
9707	A	G	ND3	synonymous
9791	A	G	ND3	synonymous
9840	G	A	tRNA Arg	non-coding
9877	C	T	tRNA Arg	non-coding
9910	T	C	ND4L	synonymous
9997	C	T	ND4L	synonymous
10003	G	A	ND4L	synonymous
10004	C	T	ND4L	synonymous
10015	T	C	ND4L	synonymous
10036	C	T	ND4L	synonymous
10057	T	C	ND4L	synonymous
10078	T	C	ND4L	synonymous
10117	G	A	ND4L	synonymous
10150	C	A	ND4L	synonymous
10198	C	A	ND4	non-synonymous
10209	C	T	ND4	synonymous
10239	A	G	ND4	synonymous
10266	A	G	ND4	synonymous
10347	G	A	ND4	synonymous
10350	C	T	ND4	synonymous
10380	C	T	ND4	synonymous
10440	C	T	ND4	synonymous
10488	G	A	ND4	synonymous
10521	A	C	ND4	synonymous
10527	A	G	ND4	synonymous
10536	C	T	ND4	synonymous
10593	T	C	ND4	synonymous
10596	T	C	ND4	synonymous
10626	T	C	ND4	synonymous
10646	C	T	ND4	non-synonymous
10674	A	G	ND4	synonymous
10695	G	A	ND4	synonymous
10707	T	C	ND4	synonymous
10711	C	T	ND4	synonymous
10767	G	A	ND4	synonymous
10773	A	G	ND4	synonymous
10890	A	G	ND4	synonymous
10896	A	G	ND4	synonymous
10953	A	G	ND4	synonymous
10986	A	G	ND4	synonymous
11034	A	G	ND4	synonymous
11130	A	G	ND4	synonymous
11214	A	G	ND4	synonymous
11260	C	T	ND4	synonymous
11313	A	G	ND4	synonymous
11319	G	A	ND4	synonymous
11325	A	G	ND4	synonymous
11382	T	C	ND4	synonymous
11424	C	A	ND4	synonymous
11442	A	G	ND4	synonymous
11445	T	C	ND4	synonymous
11454	T	C	ND4	synonymous
11490	T	C	ND4	synonymous
11502	T	C	ND4	synonymous
11512	T	C	ND4	synonymous
11526	C	T	ND4	synonymous
11544	T	C	ND4	synonymous
11545	C	T	ND4	synonymous
11610	A	G	tRNA His	non-coding
11783	T	C	ND5	synonymous
11851	A	G	ND5	synonymous
11892	C	T	ND5	non-synonymous
11893	A	G	ND5	non-synonymous
11917	A	G	ND5	synonymous
11929	G	A	ND5	synonymous
12046	T	C	ND5	synonymous
12058	C	T	ND5	synonymous
12082	G	A	ND5	synonymous
12208	A	G	ND5	synonymous
12226	G	A	ND5	synonymous
12322	G	A	ND5	synonymous
12328	C	T	ND5	synonymous
12361	T	C	ND5	synonymous
12397	A	G	ND5	synonymous
12412	T	C	ND5	synonymous
12490	A	G	ND5	synonymous
12514	G	A	ND5	synonymous
12533	C	T	ND5	synonymous
12550	C	T	ND5	synonymous
12580	G	A	ND5	synonymous
12592	G	A	ND5	synonymous
12619	T	C	ND5	synonymous
12625	G	A	ND5	synonymous
12658	G	A	ND5	synonymous
12673	T	C	ND5	synonymous
12688	G	A	ND5	synonymous
12697	G	A	ND5	synonymous
12727	C	T	ND5	synonymous
12733	G	A	ND5	synonymous
12745	T	C	ND5	synonymous
12769	T	C	ND5	synonymous
12847	C	T	ND5	synonymous
12850	C	T	ND5	synonymous
12865	T	C	ND5	synonymous
12877	A	G	ND5	synonymous
12916	A	G	ND5	synonymous
12928	T	C	ND5	synonymous
12997	A	G	ND5	synonymous
12998	G	A	ND5	non-synonymous
13066	G	A	ND5	synonymous
13093	A	G	ND5	synonymous
13159	C	T	ND5	synonymous
13186	T	A	ND5	synonymous
13262	G	A	ND5	non-synonymous
13381	T	C	ND5	synonymous
13408	T	C	ND5	synonymous
13453	A	C	ND5	synonymous
13481	G	A	ND5	non-synonymous
13504	T	C	ND5	synonymous
13507	A	G	ND5	synonymous
13519	T	C	ND5	synonymous
13522	C	T	ND5	synonymous
13558	T	C	ND5	synonymous
13608	C	T	ND6	synonymous
13626	A	G	ND6	synonymous
13638	C	T	ND6	synonymous
13671	C	T	ND6	synonymous
13706	T	C	ND6	non-synonymous
13778	A	G	ND6	synonymous
13779	A	G	ND6	synonymous
13833	G	A	ND6	synonymous
13854	G	A	ND6	synonymous
13860	T	C	ND6	synonymous
13898	A	G	ND6	synonymous
13931	A	G	ND6	synonymous
14007	G	A	ND6	synonymous
14010	G	A	ND6	synonymous
14022	T	C	ND6	synonymous
14214	G	A	CYTB	synonymous
14230	G	A	CYTB	non-synonymous
14244	T	C	CYTB	synonymous
14268	T	C	CYTB	synonymous
14278	G	A	CYTB	non-synonymous
14292	A	G	CYTB	synonymous
14304	A	G	CYTB	synonymous
14310	T	C	CYTB	synonymous
14328	T	C	CYTB	synonymous
14395	G	A	CYTB	non-synonymous
14424	T	C	CYTB	synonymous
14430	A	G	CYTB	synonymous
14449	T	C	CYTB	synonymous
14466	G	A	CYTB	synonymous
14508	T	A	CYTB	synonymous
14523	G	A	CYTB	synonymous
14574	G	A	CYTB	synonymous
14598	C	T	CYTB	synonymous
14652	G	A	CYTB	synonymous
14754	A	G	CYTB	synonymous
14790	T	C	CYTB	synonymous
14808	G	A	CYTB	synonymous
14814	A	G	CYTB	synonymous
14868	A	G	CYTB	synonymous
14874	G	A	CYTB	synonymous
14877	A	G	CYTB	synonymous
14883	A	G	CYTB	synonymous
14988	G	A	CYTB	synonymous
15006	G	A	CYTB	synonymous
15049	C	T	CYTB	synonymous
15123	G	T	CYTB	synonymous
15153	A	G	CYTB	synonymous
15183	T	C	CYTB	synonymous
15259	T	C	CYTB	synonymous
15267	C	T	CYTB	synonymous
15491	C	T	D-loop	intergenic
15495	C	T	D-loop	intergenic
15499	G	A	D-loop	intergenic
15544	A	T	D-loop	intergenic
15559	T	C	D-loop	intergenic
15585	C	T	D-loop	intergenic
15600	A	G	D-loop	intergenic
15610	G	A	D-loop	intergenic
15613	A	G	D-loop	intergenic
15643	A	G	D-loop	intergenic
15644	G	A	D-loop	intergenic
15647	T	C	D-loop	intergenic
15656	G	A	D-loop	intergenic
15658	T	C	D-loop	intergenic
15659	A	G	D-loop	intergenic
15666	G	A	D-loop	intergenic
15682	T	C	D-loop	intergenic
15683	C	T	D-loop	intergenic
15693	G	A	D-loop	intergenic
15698	T	C	D-loop	intergenic
15699	A	G	D-loop	intergenic
15703	C	T	D-loop	intergenic
15712	G	A	D-loop	intergenic
15744	T	C	D-loop	intergenic
15759	T	C	D-loop	intergenic
15770	T	C	D-loop	intergenic
15791	T	G	D-loop	intergenic
15798	T	C	D-loop	intergenic
15883	G	A	D-loop	intergenic
15884	G	A	D-loop	intergenic
15952	C	T	D-loop	intergenic
15975	G	A	D-loop	intergenic
15976	T	C	D-loop	intergenic
15979	G	A	D-loop	intergenic
16024	T	C	D-loop	intergenic
16074	G	A	D-loop	intergenic
16081	T	C	D-loop	intergenic
16082	A	G	D-loop	intergenic
16085	A	G	D-loop	intergenic
16089	T	C	D-loop	intergenic
16093	G	A	D-loop	intergenic
16094	C	T	D-loop	intergenic
16120	C	G	D-loop	intergenic
16122	T	C	D-loop	intergenic
16128	T	G	D-loop	intergenic
16135	A	G	D-loop	intergenic
16140	A	G	D-loop	intergenic
16147	A	G	D-loop	intergenic
16148	A	G	D-loop	intergenic
16149	G	A	D-loop	intergenic
16150	G	A	D-loop	intergenic
16151	G	A	D-loop	intergenic
16153	A	G	D-loop	intergenic
16155	A	G	D-loop	intergenic
16156	T	C	D-loop	intergenic
16158	A	G	D-loop	intergenic
16160	A	G	D-loop	intergenic
16167	G	A	D-loop	intergenic
16169	A	G	D-loop	intergenic
16173	A	G	D-loop	intergenic
16188	A	G	D-loop	intergenic
16190	G	A	D-loop	intergenic
16191	G	A	D-loop	intergenic
16199	A	G	D-loop	intergenic
16200	G	A	D-loop	intergenic
16202	T	C	D-loop	intergenic
16204	C	G	D-loop	intergenic
16212	A	G	D-loop	intergenic
16215	C	T	D-loop	intergenic
16218	A	G	D-loop	intergenic
16225	T	G	D-loop	intergenic
16229	C	A	D-loop	intergenic
16235	G	A	D-loop	intergenic
16237	G	T	D-loop	intergenic
16242	T	C	D-loop	intergenic
16245	A	G	D-loop	intergenic
16262	T	A	D-loop	intergenic
16292	G	A	D-loop	intergenic
16297	C	T	D-loop	intergenic
16303	G	A	D-loop	intergenic
16308	C	T	D-loop	intergenic
16313	T	A	D-loop	intergenic
16319	C	T	D-loop	intergenic
16324	T	A	D-loop	intergenic
16330	C	T	D-loop	intergenic
16336	G	A	D-loop	intergenic
16341	C	T	D-loop	intergenic
16346	T	A	D-loop	intergenic
16352	C	T	D-loop	intergenic
16357	T	A	D-loop	intergenic
16363	C	T	D-loop	intergenic
16368	T	A	D-loop	intergenic
16374	C	T	D-loop	intergenic
16379	T	A	D-loop	intergenic
16385	C	T	D-loop	intergenic
16390	T	A	D-loop	intergenic
16396	C	T	D-loop	intergenic
16402	G	A	D-loop	intergenic
16407	C	T	D-loop	intergenic
16412	T	A	D-loop	intergenic
16418	C	T	D-loop	intergenic
16423	T	A	D-loop	intergenic
16429	C	T	D-loop	intergenic
16434	T	A	D-loop	intergenic
16440	C	T	D-loop	intergenic
16446	G	A	D-loop	intergenic
16451	C	T	D-loop	intergenic
16457	G	A	D-loop	intergenic
16462	C	T	D-loop	intergenic
16467	T	A	D-loop	intergenic
16473	C	T	D-loop	intergenic
16478	T	A	D-loop	intergenic
16484	C	T	D-loop	intergenic
16515	G	A	D-loop	intergenic
16560	A	G	D-loop	intergenic
16618	A	G	D-loop	intergenic
16630	G	A	D-loop	intergenic
16645	G	A	D-loop	intergenic
16649	G	A	D-loop	intergenic
16663	A	G	D-loop	intergenic
16667	T	C	D-loop	intergenic
16676	T	C	D-loop	intergenic
16678	A	G	D-loop	intergenic
16690	A	G	D-loop	intergenic
16770	C	T	D-loop	intergenic
16776	C	T	D-loop	intergenic
16780	T	C	D-loop	intergenic
16829	C	T	D-loop	intergenic
16844	C	T	D-loop	intergenic
16865	A	G	D-loop	intergenic
16869	T	C	D-loop	intergenic
16881	A	G	D-loop	intergenic
