# Supplementary material for: Mitonuclear mismatch alters nuclear gene expression in naturally introgressed Rhinolophus bats
Source: Front Zool. 2021 Sep 6;18:42. doi: 10.1186/s12983-021-00424-x (PMC8419968; doi:10.1186/s12983-021-00424-x)
Supplement: Supplementary file 6 — Additional file 6: Table S3. Fourteen fixed amino acid changes between matched group (Nc-himalayanus:Mt-himalayanus) and either mismatched group (Nc-himalayanus:Mt-macrurus) or macrurus at mitochondrial protein coding genes. [file 12983_2021_424_MOESM6_ESM.xlsx]

## Sheet: Sheet1
Table S3. Fourteen fixed amino acid changes between matched group (Nc-himalayanus:Mt-himalayanus) and either mismatched group (Nc-himalayanus:Mt-macrurus) or macrurus at mitochondrial protein coding genes.
		Nc-himalayanus:Mt-macrurus						Nc-himalayanus:Mt-himalayanus						macrurus
Genes	Position	Him-03	Him-07	Him-16	Him-18	Him-24		Him-08	Him-12	Him-17	Him-19	Him-22		Mac-2079	Mac-2088	Mac-2095	Mac-190525
CYTB	39	I	I	I	I	I		V	V	V	V	V		I	I	I	I
CYTB	78	I	I	I	I	I		V	V	V	V	V		I	I	I	I
ND1	268	I	I	I	I	I		V	V	V	V	V		V	V	V	V
ND2	202	F	F	F	F	F		L	L	L	L	L		F	F	F	F
ND2	213	A	A	A	A	A		T	T	T	T	T		A	A	A	A
ND2	220	M	M	M	M	M		L	L	L	L	L		M	M	M	M
DN2	327	P	P	P	P	P		S	S	S	S	S		P	P	P	P
ND4	6	I	I	I	I	I		L	L	L	L	L		I	I	I	I
ND4	155	V	V	V	V	V		A	A	A	A	A		V	V	V	V
ND5	45	M	M	M	M	M		T	T	T	T	T		M	M	M	M
ND5	414	I	I	I	I	I		V	V	V	V	V		I	I	I	I
ND5	502	M	M	M	M	M		V	V	V	V	V		M	M	M	M
ND5	575	T	T	T	T	T		A	A	A	A	A		T	T	T	T
ND6	129	G	G	G	G	G		S	S	S	S	S		G	G	G	G
