# Supplementary material for: Mitonuclear mismatch alters nuclear gene expression in naturally introgressed Rhinolophus bats
Source: Front Zool. 2021 Sep 6;18:42. doi: 10.1186/s12983-021-00424-x (PMC8419968; doi:10.1186/s12983-021-00424-x)
Supplement: Supplementary file 7 — Additional file 7: Table S4. Fixed amino acid changes between two himalayanus groups (Nc-himalayanus:Mt-himalayanus and Nc-himalayanus:Mt-macrurus) and macrurus at nuclear-encoded OXPHOS genes. [file 12983_2021_424_MOESM7_ESM.xlsx]

## Sheet: Sheet1
Table S4. Fixed amino acid changes between two himalayanus groups (Nc-himalayanus:Mt-himalayanus and Nc-himalayanus:Mt-macrurus) and macrurus at nuclear-encoded OXPHOS genes.
	Nc-himalayanus:Mt-macrurus						Nc-himalayanus:Mt-himalayanus						macrurus
OXPHOS Genes	Him-03	Him-07	Him-16	Him-18	Him-24		Him-08	Him-12	Him-17	Him-19	Him-22		Mac-2079	Mac-2088	Mac-2095	Mac-190525
ATP5B	A	A	A	A	A		A	A	A	A	A		V	V	V	V
COX11	A	A	A	A	A		A	A	A	A	A		S	S	S	S
COX15	I	I	I	I	I		I	I	I	I	I		F	F	F	F
LHPP	A	A	A	A	A		A	A	A	A	A		P	P	P	P
NDUFA6	T	T	T	T	T		T	T	T	T	T		A	A	A	A
NDUFB9	N	N	N	N	N		N	N	N	N	N		D	D	D	D
NDUFB9	R	R	R	R	R		R	R	R	R	R		K	K	K	K
PPA2	K	K	K	K	K		K	K	K	K	K		E	E	E	E
