# Supplementary material for: Mitonuclear mismatch alters nuclear gene expression in naturally introgressed Rhinolophus bats
Source: Front Zool. 2021 Sep 6;18:42. doi: 10.1186/s12983-021-00424-x (PMC8419968; doi:10.1186/s12983-021-00424-x)
Supplement: Supplementary file 8 — Additional file 8: Table S5. Significant GO terms enriched on differentially expressed genes (DEGs) identified in pectoral muscle. GO terms named in Figure 3 are shown in bold. [file 12983_2021_424_MOESM8_ESM.xlsx]

## Sheet: muscle
Table S5. Significant GO terms enriched on differentially expressed genes (DEGs) identified in pectoral muscle. GO terms named in Figure 3 are shown in bold.
Metascape					REVIGO
Category	GO	Description	Hits	Log(q-value)	PlotX	PlotY	PlotSize	Dispensability
GO Biological Processes	GO:0001819	positive regulation of cytokine production	CD3E|CD74|IRF8|IL1B|XCL1|POSTN|SLAMF6|CLNK	5.762	2.312	4.211	-3.2	0
GO Biological Processes	GO:0001817	regulation of cytokine production	CD3E|CD74|IRF8|IL1B|XCL1|POSTN|SLAMF6|CLNK	null	null	4.416	-2.1	0.74
GO Biological Processes	GO:0002720	positive regulation of cytokine production involved in immune response	CD74|IL1B|XCL1|CLNK	null	null	3.266	-3.1	0.812
GO Biological Processes	GO:0032663	regulation of interleukin-2 production	CD3E|IL1B|XCL1	null	null	3.352	-1.6	0.821
GO Biological Processes	GO:0032722	positive regulation of chemokine production	CD74|IL1B|POSTN	null	null	3.371	-1.6	0.824
GO Biological Processes	GO:0032729	positive regulation of interferon-gamma production	CD3E|IRF8|IL1B|SLAMF6	null	null	3.396	-2.8	0.826
GO Biological Processes	GO:0002703	regulation of leukocyte mediated immunity	DNASE1L3|HLA-DRA|IL1B|XCL1|SLAMF6|CLNK	null	null	3.868	-3.1	0.833
GO Biological Processes	GO:0032649	regulation of interferon-gamma production	CD3E|IRF8|IL1B|XCL1|SLAMF6	null	null	3.566	-3.1	0.847
GO Biological Processes	GO:0002708	positive regulation of lymphocyte mediated immunity	HLA-DRA|IL1B|XCL1|SLAMF6|CLNK	null	null	3.587	-3.1	0.882
GO Biological Processes	GO:0002700	regulation of production of molecular mediator of immune response	CD74|IL1B|XCL1|CLNK	null	null	3.774	-1.7	0.893
GO Biological Processes	GO:0001910	regulation of leukocyte mediated cytotoxicity	DNASE1L3|HLA-DRA|XCL1|SLAMF6	null	null	3.348	-2.5	0.897
GO Biological Processes	GO:0002718	regulation of cytokine production involved in immune response	CD74|IL1B|XCL1|CLNK	null	null	3.511	-2.4	0.902
GO Biological Processes	GO:0002699	positive regulation of immune effector process	CD74|HLA-DRA|IL1B|XCL1|SLAMF6|CLNK	null	null	3.888	-3.1	0.907
GO Biological Processes	GO:0002705	positive regulation of leukocyte mediated immunity	HLA-DRA|IL1B|XCL1|SLAMF6|CLNK	null	null	3.647	-2.9	0.932
GO Biological Processes	GO:0002709	regulation of T cell mediated immunity	HLA-DRA|IL1B|XCL1	null	null	3.43	-1.4	0.936
GO Biological Processes	GO:0002711	positive regulation of T cell mediated immunity	HLA-DRA|IL1B|XCL1	null	null	3.21	-1.8	0.937
GO Biological Processes	GO:0001912	positive regulation of leukocyte mediated cytotoxicity	HLA-DRA|XCL1|SLAMF6	null	null	3.215	-1.7	0.941
GO Biological Processes	GO:0002702	positive regulation of production of molecular mediator of immune response	CD74|IL1B|XCL1|CLNK	null	null	3.6	-2.2	0.942
GO Biological Processes	GO:0031343	positive regulation of cell killing	HLA-DRA|XCL1|SLAMF6	null	null	3.316	-1.6	0.952
GO Biological Processes	GO:0002706	regulation of lymphocyte mediated immunity	HLA-DRA|IL1B|XCL1|SLAMF6|CLNK	null	null	3.753	-2.7	0.954
GO Biological Processes	GO:0006816	calcium ion transport	CXCL10|LCK|RYR3|CCL8|XCL1|CATSPER2	1.192	-7.113	4.674	-2	0
GO Biological Processes	GO:0007584	response to nutrient	CD3E|CXCL10|RYR3|POSTN	-2.091	-0.059	3.587	-1.3	0
GO Biological Processes	GO:0032609	interferon-gamma production	CD3E|IRF8|IL1B|XCL1|SLAMF6	-5.27	3.221	1.623	-3.1	0
GO Biological Processes	GO:0032623	interleukin-2 production	CD3E|IL1B|XCL1	null	null	0.778	-1.6	0.71
GO Biological Processes	GO:0002367	cytokine production involved in immune response	CD74|IL1B|XCL1|CLNK	null	null	1.531	-2.3	0.76
GO Biological Processes	GO:0046649	lymphocyte activation	CD3E|CD3G|CD7|CD74|HLA-DRA|IL1B|LCK|XCL1|ITM2A|LAT|IL21R|WDFY4|SLAMF6|CLNK	-5.551	-2.783	4.176	-7.1	0
GO Biological Processes	GO:0045058	T cell selection	CD3E|CD3G|CD74|SLAMF6	null	null	3.259	-3.1	0.841
GO Biological Processes	GO:0043368	positive T cell selection	CD3E|CD3G|CD74|SLAMF6	null	null	3.09	-3.4	0.845
GO Biological Processes	GO:0046631	alpha-beta T cell activation	CD3E|HLA-DRA|XCL1|WDFY4|SLAMF6	null	null	3.453	-2.7	0.865
GO Biological Processes	GO:0033077	T cell differentiation in thymus	CD3E|CD3G|CD74|IL1B	null	null	3.378	-2.6	0.876
GO Biological Processes	GO:0002263	cell activation involved in immune response	CD74|DNASE1L3|HLA-DRA|ITM2A|LAT|SLAMF6|CLNK	null	null	3.797	-1.6	0.88
GO Biological Processes	GO:0002366	leukocyte activation involved in immune response	CD74|DNASE1L3|HLA-DRA|ITM2A|LAT|SLAMF6|CLNK	null	null	3.788	-1.6	0.907
GO Biological Processes	GO:0045059	positive thymic T cell selection	CD3E|CD3G|CD74	null	null	2.637	-3.1	0.912
GO Biological Processes	GO:0042110	T cell activation	CD3E|CD3G|CD7|CD74|HLA-DRA|IL1B|LCK|XCL1|LAT|WDFY4|SLAMF6	null	null	3.985	-6	0.935
GO Biological Processes	GO:0045061	thymic T cell selection	CD3E|CD3G|CD74	null	null	2.926	-2.6	0.942
GO Biological Processes	GO:0030098	lymphocyte differentiation	CD3E|CD3G|CD74|HLA-DRA|IL1B|LCK|ITM2A|SLAMF6	null	null	3.994	-3.9	0.944
GO Biological Processes	GO:0030217	T cell differentiation	CD3E|CD3G|CD74|HLA-DRA|IL1B|LCK|SLAMF6	null	null	3.819	-3.8	0.955
GO Biological Processes	GO:0002285	lymphocyte activation involved in immune response	CD74|HLA-DRA|ITM2A|SLAMF6	null	null	3.606	-1.4	0.972
GO Biological Processes	GO:0033275	actin-myosin filament sliding	ACTC1|MYL4|TNNT2	-2.899	-7.248	2.36	-2.1	0.004
GO Biological Processes	GO:0030049	muscle filament sliding	ACTC1|MYL4|TNNT2	null	null	2.19	-2.1	0.794
GO Biological Processes	GO:0007159	leukocyte cell-cell adhesion	CD3E|CD74|HLA-DRA|IL1B|LCK|XCL1	-1.077	7.064	3.287	-2.1	0.004
GO Biological Processes	GO:0070661	leukocyte proliferation	CD3E|CD74|IL1B|CCL8|XCL1	-0.549	5.192	3.514	-1.6	0.004
GO Biological Processes	GO:0001906	cell killing	DNASE1L3|HLA-DRA|XCL1|SLAMF6	1.673	7.278	3.808	-1.5	0.004
GO Biological Processes	GO:0031341	regulation of cell killing	DNASE1L3|HLA-DRA|XCL1|SLAMF6	4.001	3.467	3.522	-2.2	0.153
GO Biological Processes	GO:0051282	regulation of sequestering of calcium ion	CXCL10|LCK|RYR3|XCL1	4.947	-3.113	3.795	-2.1	0.159
GO Biological Processes	GO:0051249	regulation of lymphocyte activation	CD3E|CD74|HLA-DRA|IL1B|LCK|XCL1|LAT|CLNK	5.038	0.487	4.245	-3.1	0.17
GO Biological Processes	GO:0050852	T cell receptor signaling pathway	CD3E|CD3G|HLA-DRA|LCK|LAT	null	null	3.497	-2.2	0.736
GO Biological Processes	GO:0002687	positive regulation of leukocyte migration	CD74|CXCL10|CCL8|XCL1	null	null	3.673	-1.8	0.755
GO Biological Processes	GO:0051272	positive regulation of cellular component movement	CD74|IL1B|CXCL10|CCL8|XCL1|POSTN	null	null	4.328	-1.3	0.808
GO Biological Processes	GO:0002697	regulation of immune effector process	CD74|DNASE1L3|HLA-DRA|IL1B|XCL1|SLAMF6|CLNK	null	null	4.198	-2.4	0.818
GO Biological Processes	GO:0002685	regulation of leukocyte migration	CD74|CXCL10|CCL8|XCL1	null	null	3.906	-1.3	0.837
GO Biological Processes	GO:0030335	positive regulation of cell migration	CD74|IL1B|CXCL10|CCL8|XCL1|POSTN	null	null	4.298	-1.4	0.901
GO Biological Processes	GO:0050870	positive regulation of T cell activation	CD3E|CD74|HLA-DRA|IL1B|LCK|XCL1	null	null	3.853	-3.1	0.919
GO Biological Processes	GO:0050671	positive regulation of lymphocyte proliferation	CD3E|CD74|IL1B|XCL1	null	null	3.657	-1.8	0.924
GO Biological Processes	GO:0070665	positive regulation of leukocyte proliferation	CD3E|CD74|IL1B|XCL1	null	null	3.697	-1.7	0.928
GO Biological Processes	GO:0050867	positive regulation of cell activation	CD3E|CD74|HLA-DRA|IL1B|LCK|XCL1	null	null	4.09	-1.9	0.945
GO Biological Processes	GO:0050851	antigen receptor-mediated signaling pathway	CD3E|CD3G|HLA-DRA|LCK|LAT	null	null	3.756	-1.6	0.945
GO Biological Processes	GO:0050863	regulation of T cell activation	CD3E|CD74|HLA-DRA|IL1B|LCK|XCL1|LAT	null	null	4.091	-3.1	0.954
GO Biological Processes	GO:0051251	positive regulation of lymphocyte activation	CD3E|CD74|HLA-DRA|IL1B|LCK|XCL1	null	null	4.028	-2.2	0.958
GO Biological Processes	GO:1903039	positive regulation of leukocyte cell-cell adhesion	CD3E|CD74|HLA-DRA|IL1B|LCK|XCL1	null	null	3.892	-3	0.972
GO Biological Processes	GO:0002694	regulation of leukocyte activation	CD3E|CD74|HLA-DRA|IL1B|LCK|XCL1|LAT|CLNK	null	null	4.313	-2.7	0.98
GO Biological Processes	GO:0002696	positive regulation of leukocyte activation	CD3E|CD74|HLA-DRA|IL1B|LCK|XCL1	null	null	4.08	-2	0.988
GO Biological Processes	GO:0032946	positive regulation of mononuclear cell proliferation	CD3E|CD74|IL1B|XCL1	null	null	3.662	-1.8	0.99
GO Biological Processes	GO:2000147	positive regulation of cell motility	CD74|IL1B|CXCL10|CCL8|XCL1|POSTN	null	null	4.316	-1.3	0.992
GO Biological Processes	GO:0070663	regulation of leukocyte proliferation	CD3E|CD74|IL1B|CCL8|XCL1	3.52	0.728	3.942	-2	0.174
GO Biological Processes	GO:0051345	positive regulation of hydrolase activity	LCK|MYL4|CCL8|XCL1|TNNT2|ARHGAP22|CASP12	5.746	-1.391	4.951	-1.4	0.18
GO Biological Processes	GO:0050865	regulation of cell activation	CD3E|CD74|HLA-DRA|IL1B|LCK|XCL1|LAT|CLNK	6.524	0.468	4.339	-2.6	0.185
GO Biological Processes	GO:0030155	regulation of cell adhesion	CD3E|CD74|HLA-DRA|IL1B|LCK|XCL1|POSTN	6.593	-0.784	4.46	-1.6	0.192
GO Biological Processes	GO:0008015	blood circulation	ACTC1|COL1A2|CXCL10|MYL4|RYR3|TNNT2|CYP4F2|POSTN	-4.594	4.209	4.266	-3.1	0.356
GO Biological Processes	GO:0051235	maintenance of location	IL1B|CXCL10|LCK|RYR3|XCL1	3.644	-3.745	4.294	-1.6	0.444
GO Biological Processes	GO:0022409	positive regulation of cell-cell adhesion	CD3E|CD74|HLA-DRA|IL1B|LCK|XCL1	5.375	2.482	3.969	-2.7	0.506
GO Biological Processes	GO:0046635	positive regulation of alpha-beta T cell activation	CD3E|HLA-DRA|XCL1	null	null	3.311	-1.6	0.85
GO Biological Processes	GO:0045785	positive regulation of cell adhesion	CD3E|CD74|HLA-DRA|IL1B|LCK|XCL1	null	null	4.195	-1.9	0.883
GO Biological Processes	GO:0022407	regulation of cell-cell adhesion	CD3E|CD74|HLA-DRA|IL1B|LCK|XCL1	null	null	4.207	-1.8	0.917
GO Biological Processes	GO:1903037	regulation of leukocyte cell-cell adhesion	CD3E|CD74|HLA-DRA|IL1B|LCK|XCL1	null	null	4.059	-2.3	0.942
GO Biological Processes	GO:0051209	release of sequestered calcium ion into cytosol	CXCL10|LCK|RYR3|XCL1	3.314	-4.332	3.585	-2.1	0.584
GO Biological Processes	GO:0070588	calcium ion transmembrane transport	CXCL10|LCK|RYR3|XCL1|CATSPER2	null	null	4.612	-1.6	0.821
GO Biological Processes	GO:0060401	cytosolic calcium ion transport	CXCL10|LCK|RYR3|XCL1	null	null	3.838	-1.6	0.855
GO Biological Processes	GO:0051283	negative regulation of sequestering of calcium ion	CXCL10|LCK|RYR3|XCL1	null	null	3.591	-2.1	0.945
GO Biological Processes	GO:0060402	calcium ion transport into cytosol	CXCL10|LCK|RYR3|XCL1	null	null	3.732	-1.7	0.951
GO Biological Processes	GO:0097553	calcium ion transmembrane import into cytosol	CXCL10|LCK|RYR3|XCL1	null	null	3.722	-1.8	0.979
GO Biological Processes	GO:0002440	production of molecular mediator of immune response	CD74|IL1B|XCL1|VPREB3|CLNK	-5.669	-1.999	3.091	-1.7	0.59
GO Biological Processes	GO:0072511	divalent inorganic cation transport	CXCL10|LCK|RYR3|CCL8|XCL1|CATSPER2	1.237	-6.791	5.709	-1.7	0.646
GO Biological Processes	GO:0070838	divalent metal ion transport	CXCL10|LCK|RYR3|CCL8|XCL1|CATSPER2	null	null	5.526	-1.7	0.804
GO Biological Processes	GO:0002449	lymphocyte mediated immunity	CD74|HLA-DRA|IL1B|XCL1|SLAMF6|CLNK	-5.428	-3.05	3.767	-2.2	0.649
GO Biological Processes	GO:0001909	leukocyte mediated cytotoxicity	DNASE1L3|HLA-DRA|XCL1|SLAMF6	null	null	3.02	-2.1	0.878
GO Biological Processes	GO:0050900	leukocyte migration	CD74|COL1A2|CSF3R|CXCL10|LCK|CCL8|XCL1|VPREB3	-3.414	-4.376	3.937	-3.1	0.666
GO Biological Processes	GO:0030593	neutrophil chemotaxis	CD74|CSF3R|CXCL10|CCL8|XCL1	null	null	3.372	-3.2	0.724
GO Biological Processes	GO:0060326	cell chemotaxis	CD74|CSF3R|CXCL10|CCL8|XCL1	null	null	4.102	-1.6	0.803
GO Biological Processes	GO:0048247	lymphocyte chemotaxis	CXCL10|CCL8|XCL1	null	null	3.041	-1.6	0.876
GO Biological Processes	GO:0002548	monocyte chemotaxis	CXCL10|CCL8|XCL1	null	null	2.933	-1.5	0.885
GO Biological Processes	GO:0097529	myeloid leukocyte migration	CD74|CSF3R|CXCL10|CCL8|XCL1	null	null	3.634	-2.1	0.887
GO Biological Processes	GO:0030595	leukocyte chemotaxis	CD74|CSF3R|CXCL10|CCL8|XCL1	null	null	3.719	-2.1	0.929
GO Biological Processes	GO:0097530	granulocyte migration	CD74|CSF3R|CXCL10|CCL8|XCL1	null	null	3.529	-2.7	0.953
GO Biological Processes	GO:1990266	neutrophil migration	CD74|CSF3R|CXCL10|CCL8|XCL1	null	null	3.449	-3.1	0.97
GO Biological Processes	GO:0071621	granulocyte chemotaxis	CD74|CSF3R|CXCL10|CCL8|XCL1	null	null	3.447	-3.1	0.979
GO Biological Processes	GO:0051208	sequestering of calcium ion	CXCL10|LCK|RYR3|XCL1	3.679	-5.192	2.408	-2	0.679
GO Biological Processes	GO:0002250	adaptive immune response	CD3E|CD3G|CD7|CD74|HLA-DRA|IL1B|XCL1|LAT|SLAMF6	-5.007	-2.433	4.078	-3.1	0.68
GO Biological Processes	GO:0034341	response to interferon-gamma	CD74|HLA-DRA|IRF8|CCL8|XCL1	null	null	3.559	-2.3	0.713
GO Biological Processes	GO:0002460	adaptive immune response based on somatic recombination of immune receptors built from immunoglobulin superfamily domains	CD74|HLA-DRA|IL1B|XCL1|SLAMF6	null	null	3.835	-1.3	0.742
GO Biological Processes	GO:0071346	cellular response to interferon-gamma	HLA-DRA|IRF8|CCL8|XCL1	null	null	3.45	-1.5	0.752
GO Biological Processes	GO:0002521	leukocyte differentiation	CD3E|CD3G|CD74|HLA-DRA|IRF8|IL1B|LCK|ITM2A|SLAMF6	-5.464	-0.169	4.166	-3.8	0.69
GO Biological Processes	GO:0003013	circulatory system process	ACTC1|COL1A2|CXCL10|MYL4|RYR3|TNNT2|CYP4F2|POSTN	-4.805	4.054	4.296	-3	0.695
