# Supplementary material for: Mitonuclear mismatch alters nuclear gene expression in naturally introgressed Rhinolophus bats
Source: Front Zool. 2021 Sep 6;18:42. doi: 10.1186/s12983-021-00424-x (PMC8419968; doi:10.1186/s12983-021-00424-x)
Supplement: Supplementary file 9 — Additional file 9: Table S6. List of 77 nuclear-encoded OXPHOS genes used in Shen et al. (2010). [file 12983_2021_424_MOESM9_ESM.xlsx]

## Sheet: Sheet1
Table S6. List of 77 nuclear-encoded OXPHOS genes used in Shen et al. (2010).
Gene Name	GenBank Accession Numbers
	Scotophilus kuhlii	Miniopterus fuliginosus	Cynopterus sphinx	Rousettus leschenaultia
ATP4A			GU292798
ATP5A1			GQ427679
ATP5B			GU292800
ATP5C1			GQ427683
ATP5D			GQ427686
ATP5G2			GQ427690
ATP5G3			GQ427694
ATP5H			GQ427698
ATP5I				GQ427700
ATP5O			GQ427703
ATP6V0B			GQ427707
ATP6V0C			GQ427710
ATP6V0D1			GQ427713
ATP6V0E1			GQ427717
ATP6V1A				GQ427720
ATP6V1B2			GQ427723
ATP6V1C1			GQ427725
ATP6V1D			GQ427727
ATP6V1E1			GQ427732
ATP6V1E2			GQ427735
ATP6V1G1			GQ427738
ATP6V1G2			GQ427742
ATP6V1H			GQ427746
ATP12A			GQ427749
COX4I1			GU292804
COX4I2			GQ427751
COX5A			GQ427755
COX5B			GQ427759
COX6A1			GQ427763
COX6B1			GQ427768
COX6C			GQ427772
COX7A1	GQ427774
COX7A2			GQ427776
COX7B			GQ427781
COX8A			GQ427783
COX10			GQ427786
COX11				GQ427790
COX15	GQ427791
CYC1			GQ427794
LHPP			GQ427797
NDUFA1			GQ427799
NDUFA2			GQ427802
NDUFA3			GQ427806
NDUFA4			GQ427810
NDUFA6			GU292808
NDUFA7				GQ427812
NDUFA8			GQ427815
NDUFA13			GQ427819
NDUFB2	GQ427821
NDUFB3			GQ427825
NDUFB4			GQ427827
NDUFB5			GQ427830
NDUFB7			GQ427833
NDUFB8			GQ427836
NDUFB9			GQ427840
NDUFB10			GQ427844
NDUFB11			GQ427848
NDUFC2			GQ427851
NDUFS1			GQ427855
NDUFS2			GQ427859
NDUFS3			GQ427861
NDUFS4			GQ427865
NDUFS5			GQ427869
NDUFS6				GQ427871
NDUFS8		GQ427874
NDUFV1			GQ427877
NDUFV2			GQ427881
PPA1			GQ427885
PPA2			GQ427889
SDHC		GQ427890
SDHD			GQ427892
UQCRB				GQ427896
UQCRC2			GQ427897
UQCRH			GQ427900
UQCRQ			GQ427903
ATP5F1			GQ427908
ATP6V1F			GQ427911
